# Supplementary material for: Post-Resuscitation Partial Pressure of Arterial Carbon Dioxide and Outcome in Patients with Out-of-Hospital Cardiac Arrest: A Multicenter Retrospective Cohort Study
Source: J Clin Med. 2022 Mar 10;11(6):1523. doi: 10.3390/jcm11061523 (PMC8954853; doi:10.3390/jcm11061523)
Supplement: Supplementary file 1 [file jcm-11-01523-s001.zip]

Archive with 1 entries (1 files):
- jcm-1598368-supplementary.pdf
